# Supplementary material for: Sociodemographic determinants of multidrug-resistant tuberculosis in Lesotho: A case-control study
Source: PLOS Glob Public Health. 2025 Jul 10;5(7):e0004075. doi: 10.1371/journal.pgph.0004075 (PMC12244824; doi:10.1371/journal.pgph.0004075)
Supplement: S1 Data — (XLSX) [file pgph.0004075.s001.xlsx]

## Sheet: Study_Data
start	end	18_years_and_over	age	gender	education	district	community	Setting	employment	income	TB_status	HIV_status	carers	dist	msp	distance	_index
12/7/2021	12/7/2021	Yes	36	1	1	Thaba Tseka	Bokong	1	0	0	0	0	0	1	1	1	154
11/25/2021	11/25/2021	Yes	50	1	2	Leribe	Matlameng	1	1	1	0	0	1	1	2	3	32
12/6/2021	12/6/2021	Yes	53	0	1	Botha Bothe	Ha Malofo	1	0	0	0	0	1	0	2	3	81
12/9/2021	12/9/2021	Yes	58	0	2	Butha Buthe	Boiketlo	1	0	0	0	0	0	0	1	2	176
12/9/2021	12/9/2021	Yes	62	1	1	Butha Buthe	Habelo	1	0	0	0	0	0	1	2	1	183
12/14/2021	12/15/2021	Yes	46	1	2	Ha Rampai	Leribe	1	0	0	0	0	1	0	2	3	217
12/7/2021	12/8/2021	Yes	60	1	2	Butha Buthe	Ha Fako Ha Marakabei	1	0	0	0	0	0	1	1	1	165
11/25/2021	11/25/2021	Yes	32	0	1	Leribe	Tsoinyane	1	0	0	0	0	0	0	1	2	31
12/15/2021	12/15/2021	Yes	36	1	2	Butha Buthe	Habelo	1	0	0	0	0	0	0	2	3	222
12/7/2021	12/7/2021	Yes	61	1	2	Mokhotlong	Salang	0	0	0	0	0	0	0	1	3	157
12/20/2021	12/20/2021	Yes	32	0	2	Maseru	Lithabaneng	0	1	0	0	0	0	0	2	2	265
12/20/2021	12/20/2021	Yes	52	0	2	Mafeteng	Kolo	1	0	0	0	0	0	1	0	1	264
12/7/2021	12/7/2021	Yes	33	0	2	Mokhotlong	Salang	0	0	0	0	0	0	0	1	4	137
12/6/2021	12/6/2021	Yes	36	0	3	Botha Bothe	Ha Sebophe	1	0	0	0	0	0	1	2	2	85
12/8/2021	12/8/2021	Yes	48	0	2	Mokhotlong	Masuoaneng	1	0	0	0	0	0	1	2	1	168
11/25/2021	11/25/2021	Yes	48	1	3	Botha Bothe	Ha Mopeli	0	0	0	0	0	0	0	2	4	48
11/25/2021	11/25/2021	Yes	37	1	2	Leribe	Matlameng	1	0	0	1	0	0	1	1	4	43
11/25/2021	11/25/2021	Yes	58	0	1	Leribe	Tsikoane	1	0	0	0	0	0	0	1	3	26
12/18/2021	12/18/2021	Yes	41	1	1	Maseru	Ha Ramatekane	1	0	0	0	0	0	1	2	1	235
12/20/2021	12/20/2021	Yes	57	0	1	Maseru	Toloane	1	1	0	0	0	0	0	2	1	256
12/6/2021	12/6/2021	Yes	28	0	1	Mokhotlong	Matebeleng Sekoka	1	0	0	0	0	0	0	2	1	121
12/6/2021	12/6/2021	Yes	55	0	2	Botha Bothe	Qalo	1	0	0	0	0	0	0	2	3	118
12/14/2021	12/14/2021	Yes	36	1	2	Butha Buthe	Maaloseng	1	0	0	0	0	0	0	1	3	200
12/20/2021	12/20/2021	Yes	81	1	1	Maseru	Mantsebo	1	2	0	0	0	0	0	1	3	252
11/25/2021	11/25/2021	Yes	59	1	2	Leribe	Hlotse	0	0	0	0	0	0	0	1	4	42
12/6/2021	12/6/2021	Yes	32	1	2	Botha Bothe	Phaphama	0	1	1	0	0	0	0	2	3	94
11/25/2021	11/25/2021	Yes	50	0	1	Leribe	Lisemeng1	0	0	0	0	0	0	1	2	1	37
12/18/2021	12/18/2021	Yes	64	1	1	Maseru	Morija	1	0	0	0	0	0	0	2	2	246
12/10/2021	12/10/2021	Yes	34	1	2	Butha Buthe	Ha Nqabene	1	0	0	0	0	0	1	1	1	186
12/20/2021	12/20/2021	Yes	32	0	1	Maseru	Ha Sekoai	1	0	0	0	0	0	0	0	2	255
12/14/2021	12/14/2021	Yes	48	0	1	Butha Buthe	Phatlalla	1	0	0	0	0	0	0	1	2	210
12/18/2021	12/18/2021	Yes	51	1	1	Maseru	Masite	1	0	0	0	0	0	0	2	2	248
12/6/2021	12/6/2021	Yes	42	0	2	Botha Bothe	Ha Makuini	1	0	0	0	0	1	0	2	4	120
12/6/2021	12/6/2021	Yes	53	1	1	Leribe	Ha Motsoane	1	0	0	0	0	0	0	1	1	100
12/15/2021	12/15/2021	Yes	56	1	2	Butha Buthe	Serutle	1	0	0	0	0	0	0	1	3	225
12/6/2021	12/6/2021	Yes	40	0	1	Botha Bothe	Ha Pokane	0	0	0	0	0	0	1	2	2	77
12/6/2021	12/6/2021	Yes	32	1	2	Botha Bothe	Baroeng	0	0	0	0	0	1	1	2	1	106
12/8/2021	12/8/2021	Yes	60	1	4	Maseru	Masooe2	0	0	1	0	0	0	1	1	2	166
12/20/2021	12/20/2021	Yes	46	0	2	Mafeteng	Ha Makopela	1	0	0	0	0	0	0	1	2	266
12/6/2021	12/6/2021	Yes	57	1	1	Botha Bothe	Khapung	1	0	0	0	0	0	0	1	1	93
12/7/2021	12/7/2021	Yes	45	0	2	Butha Buthe	St Paul	0	1	1	0	0	0	0	2	1	163
12/6/2021	12/6/2021	Yes	43	0	3	Leribe	Tsifalimali	0	1	3	0	0	0	0	0	3	119
12/6/2021	12/6/2021	Yes	67	1	0	Botha Bothe	Ha Kamoho	1	0	0	0	0	0	0	1	2	97
12/6/2021	12/6/2021	Yes	54	1	1	Thanks Tseka	Pontseng	1	0	0	0	0	1	1	1	2	98
12/10/2021	12/10/2021	Yes	78	1	1	Butha Buthe	Ha Makuena	1	0	0	0	0	0	1	2	2	190
11/14/2021	11/14/2021	Yes	55	0	4	Leribe	Maputsoe	0	1	0	0	0	1	0	2	3	21
12/9/2021	12/9/2021	Yes	62	1	1	Butha Buthe	Tlokoeng	1	0	0	0	0	0	0	2	2	182
12/7/2021	12/7/2021	Yes	83	0	1	Thaba Tseka	Bokong	1	2	0	0	0	0	0	1	1	155
12/6/2021	12/6/2021	Yes	32	1	1	Leribe	Ha Mapape	0	0	0	0	0	0	0	2	1	110
12/6/2021	12/6/2021	Yes	46	1	0	Mokhotlong	Likomeng	1	0	0	0	0	1	0	2	1	65
12/7/2021	12/7/2021	Yes	32	1	2	Thaba Tseka	Liseleng	1	0	0	0	0	0	0	0	1	152
12/6/2021	12/6/2021	Yes	42	1	1	Leribe	Khapung	1	0	0	0	0	0	0	1	1	82
12/20/2021	12/20/2021	Yes	67	0	1	Maseru	Sehlokohlo	1	0	0	0	0	0	1	1	2	257
12/10/2021	12/10/2021	Yes	63	1	1	Butha Buthe	Tsime	1	0	0	0	0	1	0	2	3	188
12/14/2021	12/14/2021	Yes	67	1	0	Butha Buthe	Thabana Mokhele	1	0	0	0	0	0	1	1	3	197
12/6/2021	12/6/2021	Yes	50	1	1	Mokhotlong	Likoung	1	0	0	0	0	0	0	2	1	63
12/6/2021	12/6/2021	Yes	47	1	1	Botha Bothe	Ha Majara	1	0	0	0	0	0	0	2	4	105
11/25/2021	11/25/2021	Yes	59	1	1	Leribe	Peka	1	0	0	0	0	0	1	1	1	47
12/6/2021	12/6/2021	Yes	37	0	2	Botha Bothe	Baroeng	0	0	0	0	0	0	0	0	1	96
12/7/2021	12/7/2021	Yes	52	1	1	Leribe	Ha Lejone	1	0	0	0	0	1	0	2	4	147
11/14/2021	11/14/2021	Yes	35	0	2	Leribe	Mpharane	1	1	1	1	0	0	0	1	3	22
11/25/2021	11/25/2021	Yes	45	1	2	Leribe	Corn Exchange	1	0	0	0	0	0	1	2	1	28
12/6/2021	12/6/2021	Yes	36	0	3	Botha Bothe	Khukhune	1	0	0	0	0	0	0	2	4	95
11/25/2021	11/25/2021	Yes	46	1	2	Leribe	Pitseng	1	0	0	0	0	1	1	2	4	50
12/6/2021	12/6/2021	Yes	56	0	1	Botha Bothe	Ha Belo	1	0	0	0	0	1	0	1	4	117
11/14/2021	11/14/2021	Yes	56	1	1	Leribe	Makopo	1	0	0	0	0	0	0	0	1	20
12/6/2021	12/6/2021	Yes	32	1	2	Mokhotlong	Matamong	0	1	1	0	0	1	0	2	4	66
12/14/2021	12/14/2021	Yes	32	1	2	Maseru	Ha Thetsane	0	1	1	0	0	0	0	2	2	209
11/25/2021	11/25/2021	Yes	36	0	2	Leribe	Hlotse	0	0	0	0	0	0	0	1	1	35
12/6/2021	12/6/2021	Yes	37	1	0	Leribe	Ha Rampai	1	0	0	0	0	0	0	2	4	83
12/20/2021	12/20/2021	Yes	42	0	1	Mafeteng	Boleka	1	0	0	0	0	1	0	2	1	263
12/6/2021	12/6/2021	Yes	43	0	1	Leribe	Ha Rampai	1	0	0	0	0	0	0	2	2	112
12/6/2021	12/6/2021	Yes	46	1	2	Leribe	Ha Rampai	1	0	0	0	0	0	0	2	3	86
12/6/2021	12/6/2021	Yes	29	1	2	Botha Bothe	Baroeng	0	0	0	0	0	0	0	2	2	99
11/25/2021	11/25/2021	Yes	46	1	3	Leribe	Hlotse	0	1	2	0	0	0	0	0	3	29
11/25/2021	11/25/2021	Yes	70	1	2	Leribe	Tsikoane	1	0	0	0	0	0	0	2	1	25
12/7/2021	12/7/2021	Yes	60	1	1	Mokhotlong	Ntlhohetsane	1	0	0	0	0	1	0	2	1	156
11/25/2021	11/25/2021	Yes	40	1	3	Leribe	Maputsoe	0	1	1	0	0	0	0	2	2	36
12/20/2021	12/20/2021	Yes	37	1	0	Maseru	Thaba Chitja	1	0	0	0	0	1	0	1	4	269
12/7/2021	12/7/2021	Yes	30	1	1	Butha Buthe	Khukhune	1	0	0	0	0	0	0	1	4	160
12/20/2021	12/20/2021	Yes	60	0	0	Maseru	Rothe	1	0	0	0	0	1	1	2	4	275
12/5/2021	12/5/2021	Yes	42	1	1	Leribe	Ha Chepeseli	0	0	0	0	0	0	0	2	2	59
11/25/2021	11/25/2021	Yes	44	1	1	Leribe	Ha Simone	1	0	0	0	0	0	0	2	2	49
12/7/2021	12/7/2021	Yes	50	1	0	Leribe	Matsoku	1	0	0	0	0	0	0	0	1	162
12/9/2021	12/9/2021	Yes	46	0	1	Butha Buthe	Phamistone	1	0	0	0	0	0	1	2	2	181
11/25/2021	11/25/2021	Yes	50	1	2	Leribe	St Monica	0	1	1	0	0	0	1	0	1	38
12/6/2021	12/6/2021	Yes	53	0	1	Leribe	Ha Chepeseli	0	0	0	0	0	0	0	1	1	111
12/7/2021	12/7/2021	Yes	29	1	1	Leribe	Ha Rafanyane	1	0	0	0	0	0	1	1	1	143
12/8/2021	12/9/2021	Yes	35	1	2	Maseru	Ha Makhoathi	0	1	1	0	0	0	0	2	1	169
12/6/2021	12/6/2021	Yes	34	1	1	Botha Bothe	Manamela	1	1	0	0	0	0	1	1	1	104
12/6/2021	12/6/2021	Yes	53	0	2	Botha Bothe	Ha Belo	1	0	0	0	0	0	0	1	4	70
12/9/2021	12/9/2021	Yes	63	0	1	Butha Buthe	Liphakoeng	1	0	0	0	0	1	1	1	4	175
11/25/2021	11/25/2021	Yes	40	1	2	Leribe	St Monica's	0	0	0	0	0	0	0	2	3	51
12/7/2021	12/7/2021	Yes	40	1	1	Mokhotlong	Lilimala	1	0	0	0	0	0	0	1	4	134
12/6/2021	12/6/2021	Yes	37	0	1	Leribe	Ha Chepeseli	0	0	0	0	0	1	0	2	3	71
12/6/2021	12/6/2021	Yes	32	0	2	Leribe	Mmate	1	0	0	0	0	0	0	1	3	113
12/20/2021	12/20/2021	Yes	20	1	1	Mafeteng	Mahareng	1	0	0	0	0	1	0	1	3	270
12/6/2021	12/6/2021	Yes	61	0	1	Botha Bothe	Mabothile	1	0	0	0	0	1	0	2	4	115
12/6/2021	12/6/2021	Yes	38	1	1	Maseru	Mazenod	0	0	0	0	0	0	1	1	2	127
12/14/2021	12/14/2021	Yes	64	1	1	Butha Buthe	Ha Marakabei	1	0	0	0	0	0	0	1	2	215
12/6/2021	12/6/2021	Yes	37	0	2	Botha Bothe	Ha Motsoane	1	1	1	0	0	0	1	2	1	108
12/15/2021	12/15/2021	Yes	63	1	1	Butha Buthe	Muela	1	0	0	0	0	0	0	2	1	221
12/6/2021	12/6/2021	Yes	50	0	1	Leribe	Mmate	1	0	0	0	0	0	1	1	1	103
12/6/2021	12/6/2021	Yes	31	1	1	Leribe	Ha Khabo	1	0	0	0	0	0	0	2	4	80
12/7/2021	12/7/2021	Yes	26	1	1	Mokhotlong	Patiseng	1	0	0	0	0	0	1	1	4	130
12/14/2021	12/14/2021	Yes	36	1	1	Butha Buthe	Phelandaba	1	1	0	0	0	0	0	0	2	199
12/10/2021	12/10/2021	Yes	38	1	1	Maseru	Sekamaneng	0	1	1	0	0	0	1	1	1	189
12/6/2021	12/6/2021	Yes	42	1	1	Botha Bothe	Ha Pokane	0	0	0	0	0	0	1	0	2	90
12/7/2021	12/7/2021	Yes	70	1	1	Leribe	Mahobong	1	2	0	0	0	0	0	1	4	140
12/18/2021	12/18/2021	Yes	65	0	1	Maseru	Ha Lihanela	1	0	0	0	1	0	1	1	2	229
12/13/2021	12/14/2021	Yes	57	1	1	Butha Buthe	Qholaqhoe	1	0	0	0	1	1	1	1	1	196
12/20/2021	12/20/2021	Yes	51	1	2	Mafeteng	Hospital Area	0	1	1	0	1	0	1	2	2	259
12/18/2021	12/18/2021	Yes	60	1	1	Maseru	Ha Ramabele	1	0	0	0	0	0	0	2	1	234
12/14/2021	12/14/2021	Yes	69	1	1	Butha Buthe	Khukhune	1	0	0	0	0	0	0	1	1	212
12/5/2021	12/6/2021	Yes	39	1	2	Botha Bothe	Phaphama	0	1	2	0	0	0	0	2	1	67
11/25/2021	11/25/2021	Yes	37	0	2	Leribe	Tsikoane	1	0	0	0	0	0	0	2	4	39
12/6/2021	12/7/2021	Yes	24	1	1	Mokhotlong	Ntlholohetsane	1	0	0	0	0	0	0	2	1	128
12/6/2021	12/6/2021	Yes	30	0	2	Mokhotlong	Ha Letjama	1	1	1	0	1	0	0	2	1	124
11/25/2021	11/25/2021	Yes	35	1	1	Leribe	Ramapepe	1	0	0	0	1	0	0	2	1	46
12/20/2021	12/20/2021	Yes	48	1	0	Maseru	Ha Leqele	0	0	0	0	1	0	1	2	3	251
12/7/2021	12/7/2021	Yes	58	1	0	Leribe	Mamohau	1	0	0	1	1	1	0	1	1	146
12/20/2021	12/20/2021	Yes	77	1	1	Mafeteng	Ha Motlatsi	1	2	0	1	1	0	0	1	4	253
12/6/2021	12/6/2021	Yes	67	0	1	Leribe	Pela Tsoeu	1	0	0	1	1	1	0	1	2	74
12/6/2021	12/6/2021	Yes	40	1	1	Botha Bothe	Ha Sechele	0	1	1	1	1	1	0	2	2	92
12/7/2021	12/7/2021	Yes	45	1	2	Butha Buthe	Makeneng	1	1	1	1	1	0	1	2	4	164
12/6/2021	12/6/2021	Yes	63	1	1	Botha Bothe	Mmoteng	1	0	0	1	0	0	1	1	2	76
12/9/2021	12/10/2021	Yes	28	0	2	Mokhotlong	Linakaneng	1	1	1	1	0	0	0	1	3	185
12/6/2021	12/6/2021	Yes	22	1	1	Botha Bothe	Tsime	1	0	0	1	0	1	0	2	1	75
12/6/2021	12/6/2021	Yes	54	1	0	Leribe	Matlakeng	1	0	0	1	0	1	0	2	3	101
12/15/2021	12/15/2021	Yes	76	1	1	Butha Buthe	Ha Lesiba	1	0	0	1	1	1	0	1	3	218
12/6/2021	12/6/2021	Yes	69	1	1	Leribe	Ha Chepeseli	0	1	0	1	1	0	1	1	1	78
11/25/2021	11/25/2021	Yes	80	1	1	Leribe	Likileng	1	2	0	1	1	1	1	2	2	41
12/5/2021	12/5/2021	Yes	56	1	2	Botha Bothe	Ha Mopeli	0	0	0	1	1	1	0	2	3	58
11/25/2021	11/25/2021	Yes	34	0	1	Leribe	Mathokoane	1	0	0	1	1	0	1	1	1	27
12/18/2021	12/18/2021	Yes	70	1	1	Maseru	Masite	1	2	0	1	1	1	0	1	2	243
12/18/2021	12/18/2021	Yes	95	0	1	Maseru	Ha Moruthoane	0	2	0	1	1	1	0	2	3	231
12/6/2021	12/6/2021	Yes	63	0	1	Mokhotlong	Ha Ts'ekelo	1	0	0	0	1	0	0	1	3	126
12/14/2021	12/14/2021	Yes	73	1	1	Butha Buthe	Khukhune	1	2	0	0	1	1	0	1	3	211
12/20/2021	12/20/2021	Yes	41	0	1	Maseru	Ha Thetsane	0	0	0	0	1	0	0	2	3	260
12/9/2021	12/9/2021	Yes	98	0	1	Hlotse	Paballong	0	0	0	0	1	0	0	1	2	170
12/15/2021	12/15/2021	Yes	64	1	1	Butha Buthe	Tsime	1	0	0	0	1	0	0	2	2	219
12/7/2021	12/7/2021	Yes	44	0	3	Leribe	Ha Poli	1	1	3	0	1	0	0	1	2	139
12/14/2021	12/14/2021	Yes	46	0	1	Butha Buthe	Ha Tlebere	1	0	0	0	1	1	0	0	3	214
12/18/2021	12/18/2021	Yes	61	1	2	Maseru	Matsieng	1	0	0	0	1	1	0	2	1	233
12/14/2021	12/14/2021	Yes	65	0	1	Butha Buthe	Ha Mabine	1	1	0	0	1	0	0	1	3	201
11/25/2021	11/25/2021	Yes	76	0	1	Leribe	Linotsing	1	2	0	0	1	0	0	1	3	23
12/18/2021	12/20/2021	Yes	30	0	2	Maseru	Thaba Chitja	1	0	0	0	1	1	0	2	1	250
12/6/2021	12/6/2021	Yes	31	1	1	Mokhotlong	Thaba Tseka	0	0	0	0	1	0	1	1	1	125
12/20/2021	12/20/2021	Yes	41	0	2	Maseru	Mazenod	0	1	0	0	1	1	0	2	4	277
12/15/2021	12/15/2021	Yes	26	0	2	Butha Buthe	Phamistone	1	0	0	0	1	1	0	2	4	220
12/18/2021	12/18/2021	Yes	65	0	1	Maseru	Mauteng	1	0	0	0	1	0	1	1	2	236
12/5/2021	12/5/2021	Yes	57	1	2	Botha Bothe	Ha Belo	1	1	1	0	1	1	0	2	2	56
12/7/2021	12/7/2021	Yes	28	0	2	Mokhotlong	Bafali Hachopho	1	1	1	0	1	0	0	1	2	135
12/6/2021	12/6/2021	Yes	34	1	1	Leribe	Mate	1	0	0	0	1	0	1	2	1	89
12/7/2021	12/7/2021	Yes	70	1	1	Mokhotlong	Mangaung	1	0	0	0	1	1	0	2	1	159
11/25/2021	11/25/2021	Yes	59	1	1	Leribe	Likhakeng	0	0	0	0	1	0	1	1	2	52
12/7/2021	12/7/2021	Yes	25	1	1	Mokhotlong	Ntlholohetsane	1	0	0	0	1	0	0	2	2	153
12/6/2021	12/6/2021	Yes	48	1	1	Leribe	Qoqolosing	1	0	0	0	1	1	1	1	1	109
12/6/2021	12/6/2021	Yes	76	0	4	Botha Bothe	Phaphama	0	2	3	0	1	0	0	2	1	79
12/6/2021	12/6/2021	Yes	36	1	1	Botha Bothe	Liqalaneng	1	0	0	0	1	0	0	2	4	84
12/20/2021	12/20/2021	Yes	28	0	3	Mafeteng	Tebang	1	1	1	0	1	0	0	2	2	273
12/9/2021	12/9/2021	Yes	25	1	1	Butha Buthe	Motete-Patuoe	1	0	0	0	1	0	1	2	1	171
11/25/2021	11/25/2021	Yes	28	1	1	Berea	Sekhutlong	1	0	0	0	1	1	0	2	2	45
12/18/2021	12/18/2021	Yes	72	1	1	Maseru	Ha Folene	1	2	0	0	1	0	0	1	3	242
12/15/2021	12/15/2021	Yes	65	1	0	Butha Buthe	Ha Mopeli	1	0	0	0	1	1	0	1	2	223
12/7/2021	12/7/2021	Yes	31	1	2	Mokhotlong	Mangaung	1	1	1	0	1	0	0	2	1	132
12/6/2021	12/6/2021	Yes	33	1	1	Botha Bothe	Ha Belo	1	0	0	0	1	0	0	1	2	116
12/18/2021	12/18/2021	Yes	75	1	3	Maseru	Morija	1	2	1	0	1	0	1	1	3	247
12/14/2021	12/14/2021	Yes	68	1	1	Butha Buthe	Ha Manana	1	2	0	0	1	1	0	1	1	206
12/7/2021	12/7/2021	Yes	31	1	1	Botha Bothe	Lehlakaneng	1	1	1	0	1	0	0	1	2	148
12/14/2021	12/14/2021	Yes	73	0	1	Butha Buthe	Liphakoeng	1	0	0	0	1	0	0	1	1	207
12/15/2021	12/15/2021	Yes	57	1	1	Butha Buthe	Habelo Sekoting	0	0	0	0	1	1	1	1	1	227
12/7/2021	12/7/2021	Yes	70	0	1	Leribe	Matsoku	1	2	0	0	1	1	0	1	2	142
12/6/2021	12/6/2021	Yes	49	1	2	Botha Bothe	Lerallaneng	1	0	0	0	1	0	0	2	3	102
12/14/2021	12/14/2021	Yes	24	1	3	Butha Buthe	Ha Mopeli	1	1	1	0	1	0	0	1	2	213
12/20/2021	12/20/2021	Yes	18	0	2	Maseru	Ha Moruthoane	0	0	0	0	1	1	0	2	2	274
11/25/2021	11/25/2021	Yes	65	1	0	Leribe	Mohope	1	0	0	0	1	1	0	2	1	30
12/20/2021	12/20/2021	Yes	54	0	2	Maseru	Ha Majane	1	1	0	0	1	1	0	2	1	258
12/6/2021	12/6/2021	Yes	40	1	1	Botha Bothe	Manamela	1	0	0	0	1	0	0	2	4	72
12/10/2021	12/10/2021	Yes	60	1	1	ButhaButhe	Khatibe	1	0	0	0	1	0	1	2	3	192
12/18/2021	12/18/2021	Yes	74	0	1	Maseru	Ha Phakoane	1	2	0	0	1	1	0	2	1	232
12/7/2021	12/7/2021	Yes	40	1	1	Mokhotlong	Thabang	0	1	1	0	1	0	0	1	1	158
12/14/2021	12/14/2021	Yes	39	1	1	Butha Buthe	Khukhune	1	0	0	0	1	0	0	1	4	202
12/6/2021	12/6/2021	Yes	33	1	1	Botha Bothe	Mabothile	1	1	1	0	1	0	0	2	3	68
12/20/2021	12/20/2021	Yes	56	1	2	Mafeteng	Boleka	1	0	0	0	1	0	0	2	1	272
12/18/2021	12/18/2021	Yes	30	0	2	Maseru	Ha Tsupane	1	0	0	0	1	0	0	1	3	238
12/9/2021	12/9/2021	Yes	41	1	1	Butha Buthe	Tsime-Paballong	1	3	0	0	1	0	1	0	3	172
12/14/2021	12/14/2021	Yes	61	1	1	Butha Buthe	Ha Chiphiseli	0	1	1	0	1	0	1	1	2	208
12/20/2021	12/20/2021	Yes	42	0	2	Maseru	Ha Thetsane	0	0	0	0	1	0	1	2	2	261
12/20/2021	12/20/2021	Yes	38	1	0	Maseru	Ha Toloane	1	0	0	0	1	0	0	2	1	254
12/6/2021	12/6/2021	Yes	39	0	1	Leribe	Mmate	1	0	0	0	1	1	1	2	1	114
12/7/2021	12/7/2021	Yes	57	1	1	Mokhotlong	Phahameng	1	0	0	0	1	0	0	2	3	131
12/6/2021	12/7/2021	Yes	36	1	3	Leribe	Peka	1	1	3	0	1	0	1	0	1	138
12/8/2021	12/8/2021	Yes	74	1	1	Butha Buthe	Boiketlo	1	2	0	0	1	0	0	2	2	167
12/6/2021	12/6/2021	Yes	58	0	2	Botha Bothe	Ha Mopeli	0	1	1	0	1	0	0	2	2	87
12/9/2021	12/9/2021	Yes	78	1	1	Butha Buthe	Sekubu Machesa	1	0	0	0	1	0	0	2	2	184
12/7/2021	12/7/2021	Yes	24	1	2	Butha Buthe	Tsime	1	1	1	0	1	1	1	1	1	161
12/20/2021	12/20/2021	Yes	79	0	1	Maseru	Ha Maphathe	1	2	0	0	1	1	0	0	1	262
12/15/2021	12/15/2021	Yes	76	1	1	Butha Buthe	Likhahleng	1	0	0	0	1	1	0	2	4	224
12/5/2021	12/5/2021	Yes	36	1	1	Botha Bothe	Ha Pokane	0	0	0	0	1	0	1	2	3	57
12/7/2021	12/7/2021	Yes	50	0	2	Mokhotlong	Salang	0	1	1	0	1	0	0	1	4	141
12/9/2021	12/9/2021	Yes	64	1	1	Butha Buthe	Sekubu	1	0	0	0	1	0	1	1	3	179
12/14/2021	12/14/2021	Yes	73	1	1	Butha Buthe	Moholeng	1	0	0	0	1	0	0	1	2	198
12/18/2021	12/18/2021	Yes	18	0	2	Mohales Hoek	Taung	1	0	0	0	1	0	0	1	1	241
12/9/2021	12/9/2021	Yes	52	1	2	Leribe	Ha Mojapela	1	0	0	0	1	0	0	2	1	180
12/14/2021	12/14/2021	Yes	51	0	2	Butha Buthe	Ha Seboche	1	0	0	0	1	0	0	1	2	216
12/14/2021	12/14/2021	Yes	39	1	1	Butha Buthe	Khukhune	1	0	0	0	1	1	0	2	2	205
12/18/2021	12/18/2021	Yes	73	1	0	Mafeteng	Tajane	1	2	0	0	1	0	0	1	3	230
12/20/2021	12/20/2021	Yes	28	0	2	Maseru	Mazenod	0	0	0	0	1	0	1	1	1	268
11/14/2021	11/14/2021	Yes	56	1	2	Leribe	Ha Khabo	1	0	0	1	0	0	0	1	1	19
12/18/2021	12/18/2021	Yes	33	1	2	Maseru	Ha Shelile	0	0	0	1	0	0	0	2	4	244
12/18/2021	12/18/2021	Yes	31	1	1	Maseru	Ha Toloane	1	0	0	1	0	0	0	1	1	245
12/14/2021	12/14/2021	Yes	47	1	1	Butha Buthe	Ha seboche	1	0	0	1	0	0	1	1	4	203
12/15/2021	12/15/2021	Yes	58	1	2	Butha Buthe	Mabaleng	1	0	0	1	0	1	1	0	1	226
12/6/2021	12/6/2021	Yes	64	0	1	Botha Bothe	Manamela	1	0	0	1	0	1	0	1	2	69
12/7/2021	12/7/2021	Yes	36	1	2	Mokhotlong	Salang	0	0	0	1	0	1	0	1	3	145
12/10/2021	12/10/2021	Yes	59	1	1	Butha Buthe	Hololo	1	0	0	1	0	0	0	2	2	187
12/15/2021	12/15/2021	Yes	19	0	1	Butha Buthe	Litaung	1	0	0	1	0	0	0	2	2	228
12/10/2021	12/10/2021	Yes	59	1	2	Butha Buthe	Khatibe	0	0	0	1	0	0	0	1	2	194
11/25/2021	11/25/2021	Yes	34	1	2	Berea	Liotloaneng	1	0	1	1	0	1	0	2	3	24
12/7/2021	12/7/2021	Yes	37	1	1	Mokhotlong	Phakoeng	1	0	0	1	0	0	0	2	2	150
12/23/2021	12/23/2021	Yes	44	0	2	Maseru	Morija	1	0	0	1	0	0	0	2	4	287
12/23/2021	12/23/2021	Yes	59	1	0	Maseru	Matsieng	1	0	0	1	0	0	0	2	3	288
12/10/2021	12/10/2021	Yes	32	1	3	Butha Buthe	Ha Rasekila	1	0	0	1	0	0	1	1	3	193
1/15/2022	1/15/2022	Yes	47	1	0	Maseru	Semonkong	0	0	0	1	0	0	1	2	3	300
12/18/2021	12/18/2021	Yes	34	1	1	Maseru	Mahloenyeng	1	0	0	1	0	1	0	1	1	239
10/20/2021	10/20/2021	Yes	44	1	2	Leribe	Pitseng	1	0	0	1	0	0	1	1	4	3
12/23/2021	12/23/2021	Yes	34	0	1	Berea	Bela Bela	1	0	0	1	0	0	1	1	1	286
11/7/2021	11/10/2021	Yes	58	1	1	Leribe	Peka	1	0	0	1	0	0	1	0	2	14
1/15/2022	1/15/2022	Yes	31	1	2	Leribe	Maputsoe	0	1	1	1	0	0	0	0	2	297
12/20/2021	12/20/2021	Yes	30	0	3	Mafeteng	Ramohapi	0	0	0	1	0	0	0	2	4	267
12/18/2021	12/18/2021	Yes	19	0	2	Maseru	Rothe	1	0	0	1	0	0	0	1	1	240
10/20/2021	10/20/2021	Yes	42	1	2	Leribe	Pitseng	1	0	0	1	0	1	0	1	1	5
12/6/2021	12/6/2021	Yes	29	1	1	Leribe	Levi's Nek	1	1	0	1	0	0	0	2	2	91
1/15/2022	1/15/2022	Yes	47	0	2	Berea	Thuathe	1	0	0	1	0					309
11/7/2021	11/7/2021	Yes	35	1	1	Leribe	Pitseng	1	0	0	1	0	0	1	2	1	8
1/14/2022	1/14/2022	Yes	40	1	1	Maseru	Mazenod	0	1	1	1	0	0	0	2	1	294
1/12/2022	1/12/2022	Yes	39	0	3	Berea	Mapoteng	1	0	0	1	0	0	0	2	2	291
11/14/2021	11/14/2021	Yes	42	1	2	Leribe	Pitseng	1	1	0	1	0	0	0	2	1	18
12/9/2021	12/9/2021	Yes	43	1	2	Butha Buthe	Mafika Lisiu	1	0	0	1	0	0	0	2	2	174
11/7/2021	11/7/2021	Yes	58	1	1	Leribe	Peka	1	0	0	1	0	0	0	2	1	13
12/6/2021	12/6/2021	Yes	73	1	1	Botha Bothe	Ha Pokane	0	2	0	1	0	0	0	2	2	107
1/15/2022	1/15/2022	Yes	25	1	1	Leribe	Pitseng	1	0	0	1	0					307
12/5/2021	12/5/2021	Yes	63	0	1	Botha Bothe	Ha Belo	1	0	0	1	0	1	1	2	3	54
11/25/2021	11/25/2021	Yes	35	0	2	Leribe	Sebothoane	0	0	0	1	0	0	0	1	3	40
1/15/2022	1/15/2022	Yes	56	1	2	Maseru	Ha Pita	0	0	0	1	0	0	0	1	1	299
1/15/2022	1/26/2022	Yes	50	1	1	Mohales Hoek	Rural	1	0	0	1	0					312
11/7/2021	11/7/2021	Yes	39	1	1	Leribe	Kolonyama	1	0	1	1	0	0	0	1	3	11
12/23/2021	12/23/2021	Yes	68	0	2	Maseru	Qoaling	0	0	0	1	0	0	0	1	1	289
1/13/2022	1/14/2022	Yes	36	1	2	Qacha's Nek	Leropong	0	0	0	1	0	1	1	1	1	293
12/10/2021	12/10/2021	Yes	33	0	2	Butha Buthe	Mokoetlaneng	1	0	0	1	0	0	1	1	1	191
11/7/2021	11/7/2021	Yes	33	0	1	Leribe	Peka	1	0	0	1	0	1	1	2	3	10
12/23/2021	12/23/2021	Yes	38	1	1	Berea	Sefikeng	1	0	0	1	0	1	0	2	2	283
12/23/2021	12/23/2021	Yes	38	1	1	Maseru	Ha Tsiu	0	0	0	1	0	0	0	1	4	279
1/15/2022	1/15/2022	Yes	28	0	1	Mohale's Hoek	Maphutsaneng	1	0	0	1	0	1	0	2	1	298
1/12/2022	1/13/2022	Yes	39	0	2	Quthing	Ha Mathabela	1	0	0	1	0	0	0	2	2	292
12/5/2021	12/5/2021	Yes	39	1	1	Leribe	Tsehlanyane	1	1	0	1	0	1	0	2	2	55
1/15/2022	1/15/2022	Yes	33	1	1	Maseru	Rothe	1	0	0	1	0	1	0	2	2	306
1/14/2022	1/15/2022	Yes	39	1	1	Mafeteng	Monyalotsa	1	0	0	1	0	0	1	2	1	296
11/3/2021	11/3/2021	Yes	39	1	1	Leribe	Peka	1	0	1	1	0	0	0	1	3	6
11/25/2021	11/25/2021	Yes	48	1	1	Botha Bothe	Mmoteng	1	0	0	1	0	0	1	1	4	44
12/7/2021	12/7/2021	Yes	51	1	1	Leribe	Hlotse	0	1	0	1	0	1	0	0	2	144
12/23/2021	12/23/2021	Yes	60	0	1	Botha Bothe	Ha Belo	1	0	0	1	0	0	0	1	3	284
11/7/2021	11/7/2021	Yes	48	1	2	Leribe	Tsikoanee	1	0	0	1	0	0	0	1	1	12
10/20/2021	10/20/2021	Yes	38	1	1	Leribe	Kolonyama	1	0	0	1	0	0	1	2	3	2
1/15/2022	1/15/2022	Yes	65	0	1	Maseru	Ha Pita	0	0	0	1	0					308
11/7/2021	11/7/2021	Yes	34	1	1	Leribe	Mphosong	1	0	1	1	0	0	0	2	1	7
1/26/2022	1/26/2022	Yes	32	1	1	Maseru	Urban	0	1	1	1	0					313
11/25/2021	11/25/2021	Yes	59	1	1	Leribe	Khanyane	0	0	0	1	1	1	0	0	4	33
12/6/2021	12/6/2021	Yes	24	0	2	Mokhotlong	Salang	0	0	0	1	1	1	1	2	3	62
12/6/2021	12/6/2021	Yes	50	0	1	Botha Bothe	Qalo	1	1	0	1	1	1	0	1	1	73
12/18/2021	12/18/2021	Yes	29	0	3	Berea	Mokhethoaneng	1	0	0	1	1	0	0	2	3	237
12/9/2021	12/9/2021	Yes	68	1	1	Butha Buthe	Matsatsaneng	1	0	0	1	1	1	1	2	1	178
1/12/2022	1/12/2022	Yes	76	0	1	Maseru	Ha Mmasana	0	2	0	1	1	0	0	2	4	290
12/9/2021	12/9/2021	Yes	66	1	1	Leribe	Khanyane Mapholaneng	0	0	0	1	1	0	1	0	2	177
12/3/2021	12/6/2021	Yes	60	1	1	Mokhotlong	Ntlholohetsane	1	2	0	1	1	1	0	2	1	60
11/14/2021	11/14/2021	Yes	70	1	1	Leribe	Mokoallong	1	0	0	1	1	0	0	2	3	17
12/23/2021	12/23/2021	Yes	23	1	1	Maseru	Ha Raboletsi	1	0	0	1	1	0	0	0	1	285
11/28/2021	11/28/2021	Yes	26	1	3	Botha Bothe	Marakabei	1	0	0	1	1	1	0	2	1	53
10/20/2021	10/20/2021	Yes	26	1	2	Leribe	Maputsoe	0	0	0	1	1	0	1	1	4	4
12/20/2021	12/23/2021	Yes	23	0	2	Botha Bothe	Mmoteng	1	0	0	1	1	0	1	1	1	278
12/23/2021	12/23/2021	Yes	30	0	2	Maseru	Khubetsoana	0	0	0	1	1	0	0	2	1	280
1/15/2022	1/15/2022	Yes	78	0	1	Berea	Khubetsoana	0	2	0	1	1	0	0	0	1	303
10/20/2021	10/20/2021	Yes	22	1	1	Leribe	Fobane	1	0	0	1	1	0	0	2	1	1
12/7/2021	12/7/2021	Yes	64	1	1	Mokhotlong	Malingoaneng	1	0	0	1	1	0	0	2	2	136
12/7/2021	12/7/2021	Yes	34	1	0	Mokhotlong	Ha Mathibeli	1	0	0	1	1	1	0	1	1	133
1/15/2022	1/15/2022	Yes	25	0	2	Berea	Khubetsoana	0	0	0	1	1	1	0	2	3	304
12/23/2021	12/23/2021	Yes	76	0	1	Maseru	Ha Seoli	0	2	0	1	1	0	0	2	3	282
12/7/2021	12/7/2021	Yes	55	1	1	Mokhotlong	Linotsing	1	0	0	1	1	0	0	1	3	129
1/15/2022	1/15/2022	Yes	55	0	2	Mafeteng	Hospital Area	0	0	0	1	1	0	0	0	3	305
12/14/2021	12/14/2021	Yes	64	1	2	Butha Buthe	Joala Boholo	1	0	0	1	1	1	0	1	4	204
12/18/2021	12/18/2021	Yes	68	1	1	Maseru	Morija	1	0	0	1	1	1	1	2	1	249
11/11/2021	11/14/2021	Yes	63	1	1	Leribe	Matlameng	1	0	0	1	1	0	0	1	3	16
12/9/2021	12/9/2021	Yes	41	1	1	Butha Buthe	Taung	1	0	0	1	1	0	0	2	1	173
11/25/2021	11/25/2021	Yes	74	0	0	Leribe	Khanyane	0	2	0	1	1	0	1	1	1	34
1/15/2022	1/15/2022	Yes	68	1	1	Leribe	Matlameng	1	0	0	1	1					310
1/15/2022	1/15/2022	Yes	28	0	2	Quthing	Tele	1	0	0	1	1	1	1	2	4	302
1/15/2022	1/15/2022	Yes	56	1	1	Maseru	Ha Marakabei	1	0	0	1	1	1	0	2	1	301
12/20/2021	12/20/2021	Yes	20	0	2	Maseru	Thaba Chitja	1	0	0	1	1	0	0	2	1	276
12/20/2021	12/20/2021	Yes	73	1	0	Maseru	Thupa li kaka	1	2	0	1	1	1	0	1	1	271
11/10/2021	11/11/2021	Yes	32	1	2	Leribe	Maputsoe	0	0	0	1	1	0	1	2	2	15
1/15/2022	1/15/2022	Yes	58	1	1	Maseru	Ha Toloane	1	0	0	1	1					311
11/7/2021	11/7/2021	Yes	20	1	1	Leribe	Fobane	1	0	0	1	1	0	1	2	3	9
12/6/2021	12/6/2021	Yes	26	1	3	Botha Bothe	Baroeng	0	0	0	1	1	1	0	1	1	88
1/14/2022	1/14/2022	Yes	70	1	1	Berea	Koalabata	0	2	0	1	1	0	0	1	3	295
12/23/2021	12/23/2021	Yes	66	0	3	Maseru	Roma	1	1	2	1	1	0	1	1	1	281
12/10/2021	12/13/2021	No											0	1	2	3	195
12/6/2021	12/6/2021	No											0	0	2	1	64
12/7/2021	12/7/2021	No											0	1	1	1	151
12/7/2021	12/7/2021	No											0	0	0	3	149
12/6/2021	12/6/2021	No											0	0	1	4	61
12/6/2021	12/6/2021	No											0	0	2	4	123
12/6/2021	12/6/2021	No											0	0	1	4	122

## Sheet: Legend
Variable Name	Description
age_group	Age categories (18–29, 30–39, 40–49, 50–59, 65+)
gender	Participant sex (Male, Female)
residence	Geographic setting (Urban, Rural)
education	Education level (Never attended, Elementary, High school, College, Higher education)
employment	Employment status (Employed, Not employed, Retired)
income	Annual income category in USD (e.g., Below $1,026; $1,026–$3,995; etc.)
hiv_status	HIV status (Positive, Negative)
sexual_partners	Number of sexual partners (None, One, More than one)
distance_to_facility	Distance to nearest TB treatment facility (<2 km, 2–5 km, 6–10 km, >10 km)
caregiver	Presence of caregiver support (Yes, No)
mdr_tb_status	Outcome status (MDR-TB, Pulmonary TB)
